# Supplementary material for: Impact of Saharan Dust and SERPINA1 Gene Variants on Bacterial/Fungal Balance in Asthma Patients
Source: Int J Mol Sci. 2025 Feb 27;26(5):2158. doi: 10.3390/ijms26052158 (PMC11899813; doi:10.3390/ijms26052158)
Supplement: Supplementary file 1 [file ijms-26-02158-s001.zip]

Archive with 1 entries (1 files):
- ijms-3456544-supplementary.pdf
